# Supplementary material for: Bionomics of the Non-Native Elm Defoliator Aproceros leucopoda (Hymenoptera, Argidae) in North-Eastern Italy
Source: Insects. 2026 Apr 3;17(4):390. doi: 10.3390/insects17040390 (PMC13116034; doi:10.3390/insects17040390)
Supplement: Supplementary file 1 [file insects-17-00390-s001.zip]

Archive with 1 entries (1 files):
- insects-4200153-supplementary.pdf
